# Supplementary material for: Secular Trends in Time-of-Day of Energy Intake in a Chinese Cohort
Source: Nutrients. 2022 May 11;14(10):2019. doi: 10.3390/nu14102019 (PMC9146504; doi:10.3390/nu14102019)
Supplement: Supplementary file 1 [file nutrients-14-02019-s001.zip]

Archive with 1 entries (1 files):
- nutrients-1664246-supplementary.pdf
